# Supplementary material for: The Quantification of Bacterial Cell Size: Discrepancies Arise from Varied Quantification Methods
Source: Life (Basel). 2023 May 24;13(6):1246. doi: 10.3390/life13061246 (PMC10302572; doi:10.3390/life13061246)
Supplement: Supplementary file 1 [file life-13-01246-s001.zip]

Archive with 2 entries (1 files):
- life-2386730-supplementary/
- life-2386730-supplementary/Table S1.xlsx
