# Supplementary material for: The Quantification of Bacterial Cell Size: Discrepancies Arise from Varied Quantification Methods
Source: Life (Basel). 2023 May 24;13(6):1246. doi: 10.3390/life13061246 (PMC10302572; doi:10.3390/life13061246)
Supplement: Supplementary file 1 [file life-13-01246-s001.zip › life-2386730-supplementary/Table S1.xlsx]

## Sheet: Table S1
Table S1: Output of the image processing software and corresponding parameter settings.
Software and Paramter settings	Medium	Cell Counts	Cell Length (µm)			Cell width (µm)			Cell Area (µm2)			Volume (µm3)
			Mean	SD	CV	Mean	SD	CV	Mean	SD	CV	Mean	SD	CV
MicrobeJ with Auto-threshold offset=-200	MOPS_Glutamine	13736	1.8489	0.444416	0.240367	0.545991	0.0596602	0.10927	0.941826	0.256163	0.271986	0.392381	0.129357	0.329673
	MOPS_Ala	10087	2.21918	0.594914	0.268079	0.613222	0.0614664	0.100235	1.27508	0.356598	0.279668	0.592931	0.189862	0.320208
	MOPS_Glycerol	7028	2.61473	0.671554	0.256835	0.671394	0.0803629	0.119695	1.65828	0.479595	0.289213	0.851363	0.306655	0.360193
	MOPS_Glucose	7044	2.73238	0.646141	0.236476	0.788853	0.0807398	0.102351	2.03039	0.518608	0.255423	1.20813	0.366577	0.303426
MicrobeJ with Auto-threshold offset=100	MOPS_Glutamine	13460	2.16025	0.473554	0.219213	0.751953	0.0576891	0.076719	1.51018	0.367594	0.243411	0.849911	0.240413	0.282868
	MOPS_Ala	10887	2.50807	0.670957	0.267519	0.808488	0.0635038	0.0785464	1.89999	0.539531	0.283964	1.14758	0.368615	0.32121
	MOPS_Glycerol	7108	2.94083	0.723536	0.246031	0.881926	0.0753085	0.085391	2.45708	0.660936	0.268992	1.621	0.510974	0.315222
	MOPS_Glucose	7444	2.97113	0.675983	0.227518	0.957872	0.0827613	0.0864012	2.70353	0.668388	0.247228	1.91707	0.557273	0.29069
Oufti with Set1	MOPS_Glutamine	10028	2.03356	0.46721	0.229749	0.519282	0.0256948	0.0494814	1.03841	0.254158	0.244757	0.439707	0.112495	0.25584
	MOPS_Ala	6906	2.3847	0.563272	0.236203	0.57425	0.0241545	0.0420628	1.34733	0.328932	0.244137	0.62943	0.156315	0.248343
	MOPS_Glycerol	4695	2.77287	0.645114	0.232652	0.600005	0.0328834	0.0548052	1.6427	0.415068	0.252675	0.80443	0.220853	0.274546
	MOPS_Glucose	5031	2.80606	0.66563	0.237212	0.722679	0.0350638	0.0485192	1.99953	0.506662	0.253391	1.18473	0.311182	0.262661
Oufti with Set2	MOPS_Glutamine	10130	2.03551	0.471081	0.231431	0.547633	0.0286954	0.052399	1.09559	0.27204	0.248306	0.491357	0.129681	0.263925
	MOPS_Ala	6906	2.3847	0.563272	0.236203	0.57425	0.0241545	0.0420628	1.34733	0.328932	0.244137	0.62943	0.156315	0.248343
	MOPS_Glycerol	4706	2.78326	0.642947	0.231005	0.636037	0.0313434	0.0492791	1.74316	0.428063	0.245567	0.903624	0.234738	0.259774
	MOPS_Glucose	5028	2.80376	0.663475	0.236637	0.693883	0.0348816	0.0502702	1.91991	0.490221	0.255335	1.08981	0.292742	0.268618
BacStalk	MOPS_Glutamine	11784	2.25308	0.484226	0.214917	0.786922	0.0634119	0.0805822	1.17311	0.256306	0.218484	0.96233	0.247985	0.257693
	MOPS_Ala	8635	2.6292	0.657045	0.249903	0.828892	0.0648422	0.0782275	1.47039	0.357694	0.243264	1.26077	0.357975	0.283933
	MOPS_Glycerol	5761	3.04314	0.694501	0.228218	0.898764	0.0725457	0.0807172	1.8578	0.438912	0.236254	1.7362	0.480095	0.276521
	MOPS_Glucose	5742	3.11022	0.674936	0.217006	1.00174	0.0719879	0.071863	2.12557	0.468866	0.220584	2.18382	0.574405	0.263027
Custom Scripts	MOPS_Glutamine	11996	2.11492	0.543219	0.25685	0.55347	0.0498035	0.0899842	1.01646	0.223891	0.220266	0.459571	0.131384	0.285883
	MOPS_Ala	8239	2.34766	0.448646	0.191103	0.596798	0.0476982	0.0799236	1.24573	0.239386	0.192166	0.59495	0.115059	0.193393
	MOPS_Glycerol	5173	2.7946	0.881548	0.315447	0.645595	0.0536966	0.0831738	1.6041	0.295944	0.184493	0.839797	0.256936	0.30595
	MOPS_Glucose	6432	2.87668	0.596694	0.207424	0.735008	0.0579364	0.0788242	1.89519	0.38599	0.203668	1.10806	0.245816	0.221844
MicrobeJ_Settings	Auto-threshold method=default; Mode of detection=Fit Shape_Rod-Shaped
Oufti_Settings	algorithm = subpixel; invertimage = 0; interpoutline = 0; interSigma = 0; wspringconst = 0.5; rigidity = 0.4; rigidityB = 4; imageforce = 4; attrCoeff = 0.20; repCoeff =0.80; neighRep = 12; attrPower = 2; fitqualitymax = 1; fitDisplay = 0; fitMaxIter = 60; moveall = 0; fitStep = 0.5; fitStepM = 1; fitCondition = 0; fsmooth = 20; roiBorder = 22.5; noCellBorder = 200; meshStep = 1; getmesh = 1; spl…
BacStalk_Settings	cell size=15px; min cell size=5px
Custom Scripts	The custom scripts are publicly available at https://github.com/MinTTT/Custom-Scripts_for_The-Quantification-of-Bacterial-Cell-Size
